# Supplementary material for: Evidence and knowledge gaps on the disease burden in sexual and gender minorities: a review of systematic reviews
Source: Int J Equity Health. 2016 Jan 22;15:16. doi: 10.1186/s12939-016-0304-1 (PMC4724086; doi:10.1186/s12939-016-0304-1)
Supplement: Additional file 2: — Summary table of review of systematic reviews. (XLSX 17 kb) [file 12939_2016_304_MOESM2_ESM.xlsx]

## Sheet: Sheet1
Summary table of review of systematic reviews
Review Year	Topic	Time range data Region	Databases	Population Number of studies	Measure	Comparison with other population	Results	AMSTAR
Baral et al 2007	HIV	2000-2006 low and middle-income countries	PubMed, Embase, EBSCO, the Cochrane Database of Systematic Reviews and conference abstracts.	MSM 83	prevalence	General population	MSM have a markedly greater risk of being infected with HIV compared with general population samples from low- and middle-income countries in the Americas, Asia, and Africa. Using studies from all countries, MSM had a 19.3 (95% CI 18.8–19.8) times higher odds of having HIV compared with background populations.	high
Baral et al 2013	HIV	until 11/2011 global	PubMed, Embase, Global Health, Scopus, PsycINFO, Sociological Abstracts, CINAHL, Web of Science, POPLine, LexisNexis, WHO publications database, the National Library of Medicine’s Meeting Abstracts database, and conference abstracts.	TG 39	prevalence, incidence	General population	The pooled HIV prevalence was 19·1% (95% CI 17·4–20·7) for transgender women. The odds ratio for infection with HIV as compared with all adults of reproductive age was 48·8 (95% CI 21·2–76·3). The relative odds for transgender women to have HIV compared with males was 35·5 (95% CI 23·0–54·6), whereas the odds compared with females was 78·0 (95% CI 48·7–124·8).	high
Beyrer et al 2012	HIV	01/01/2007 - 30/06/2011 global	PubMed, Embase, Global Health, SCOPUS, PsycINFO, Sociological Abstracts, CINAHL, Web of Science, and POPLine.	MSM 82	prevalence, incidence	General population	Pooled HIV prevalence ranged from a low of 3·0% (95% CI 2·4–3·6) in the Middle East and north Africa region to a high of 25·4% (21·4–29·5) in the Caribbean. The HIV epidemics in MSM were expanding in countries of all incomes in 2012, and these epidemics were characterised by high HIV burdens.	medium
Boehmer et al 2012	cancer	01/01/2001-31/12/2011 global	Pubmed	MSM 47	prevalence	Heterosexual men (No meta-analysis but within selection criteria studies)	Existing research focused most heavily on risk factors for cancer, providing data on the prevalence of viruses linked to cancers. The most evidence available was about HPV, showing that MSM have a higher prevalence of anal HPV infection than do comparison groups—a finding that applied to people with and without HIV. The study also noted a similar pattern in the second most well studied virus, HHV…	low
Cáceres et al 2008	HIV/STI	2003-2007 low and middle-income countries	Pubmed, LILACS, Google Scholar, conference databases,and outside libraries and databases.	MSM/TG 107	prevalence, incidence	NA	Data were not pooled within countries, given the extreme diversity of study designs and sampling schemes.	medium
Dobuko et al 2013	HIV	early 80's - 13/03/2013 Asia	Pubmed, Google Scholar, and conference abstracts.	MSM 31	incidence	Different comparison groups (no meta-analysis but qualitative observations)	For MSM, HIV incidence ranged from 0.7 per 100 per-son-years in Thailand in 2005 based on modeling, to 15.0 per 100 person-years in Taiwan in 2007 using BED-CEIA67. The most recent incidence rate available was 5.9 per 100 person-years from a prospective cohort study in Bangkok, Thailand in 2012. Overall, high rates of incident HIV infections were observed among MSM.	medium
ECDC 2010	hepatitis B & C	01/01/2000-08/2009 Europe	Medline and Embase.	MSM 5	prevalence	NA	The estimated HBsAg prevalence was 4% in MSM in Sweden and lower than 1% in MSM in Scotland. The estimated anti-HCV prevalence was 1.3% among MSM in Amsterdam and 2.9% among MSM in seven cities in Croatia.	medium
Fethers et al 2008	bacterial vaginosis	1992-11/2007 global	Medline.	WSW 12	prevalence	Women without history of female sex partners (no meta-analysis but qualitative observations)	The estimated relative risk of 2.0 (95% CI, 1.7–2.3) showed a positive association between a history of female sexual partners and risk of BV. There was no evidence against the null hypothesis of homogeneity in effect sizes across studies contributing data to the overall estimate of risk of BV associated with a history of female sexual partners.	high
Finneran et al 2013	violence - intimate partner violence	1990-2011 United States	Medline, hand searches, snowball searching citation lists.	MSM 28	prevalence	Women (no meta-analysis but qualitative observations)	Emergent evidence reviewed of the US demonstrates that IPV— psychological, physical, and sexual—occurs in male–male partnerships at alarming rates. Despite the use of multiple recall periods, varied definitions of partner violence, and diverse populations recruited through various sampling methodologies, all 28 studies included in this review documented rates of IPV that were similar to or higher…	medium
Franco et al 2003	hepatitis A	1990-2003 global	Medline and Embase.	MSM not known	prevalence	Heterosexual men (No meta-analysis but within selection criteria studies)	There are sexual behaviours at risk for hepatitis A, which are more frequent among homosexuals than heterosexuals; they are able to cause outbreaks among homosexuals, but not to determine an important increase in prevalence of anti-HAV antibodies among them.	low
Gorgos et al 2011	HIV/STI	until 12/2010 global	Pubmed and conference abstracts.	WSW not known	prevalence	Women without history of female sex partners (no meta-analysis but qualitative observations)	BV is common among women in general and even more so among women with female partners. Current data show that women can share strain-specific genital bacteria with their female partners and that specific bacterial species are associated with treatment failure in BV.	low
Hahné et al 2013	hepatitis B & C	01/01/2000-27/09/2009 Europe	Medline, Embase, and SciSearch.	MSM 6	prevalence of hepatitis C virus antibodies (anti-HCV-Ab) and hepatitis B sur-face antigen (HBsAg)	General population (no meta-analysis but qualitative observations)	Estimates of HBsAg prevalence for MSM were found for 3 countries, ranging from <1% to 4%. Estimates of anti-HCV-Ab prevalence among MSM were available for 3 countries, ranging from 0.07% to 2.9%. The HBsAg and anti-HCV-Ab prevalence in MSM was on average respectively 22 and 3 times higher than that for the general population in all countries that had both es-timates available (2 countries for HBs…	medium
Herbst et al 2008	hiv risk factors	1988-01/2007 United States	AIDS-LINE, Embase, Medline, PsycINFO, Sociological Abstracts, CINAHL, conference abstracts, and SciSearch.	TG 29	prevalence suicidal ideation	NA	High rates of suicidal thoughts (weighted mean, 53.8%) or lifetime suicide attempts (weighted mean, 31.4%) in male to female transgender persons were calculated.	high
Katz-Wise et al 2012	violence	01/1992-12/2009 global	PsycINFO and journal of homosexuality.	MSM/WSW 164	prevalence of types of victimization	Heterosexual population	Rates ranged from 5% to 55%, with the highest rates being for the following types of victimization: verbal harassment (55%), sexual harassment (45%), relational victimization (44%), and general victimization (43%). In the comparison of rates of victimization experienced by LGB versus heterosexual individuals, most of the effect sizes were small to moderate, and all were in the direction of LGB in…	medium
King et al 2008	mental health	01/1966-04/2005 global	Medline, Embase, PsycInfo, CINAHL, the Cochrane Library Database, Web of Knowledge, the Applied Social Sciences Index and Abstracts, the International Bibliography of the Social Sciences, Sociological Abstracts, the Campbell Collaboration, Google, Google Scholar and grey literature databases.	MSM/WSW 25	prevalence of mental disorders, suicide,drug and alcohol misuse and dependence and deliberate self harm	Heterosexual population	Lesbian, gay and bisexual people are at high risk of mental anxiety disorders and depression, suicidal ideation, suicide attempts and deliberate self-harm. Lesbian and bisexual women were at particular risk of substance dependence, while lifetime risk of suicide attempts was especially high in gay and bisexual men.	high
Lewis et al 2012	Chlamydia	1997-07/2011 Australia	Medline and conference abstracts.	MSM 16	prevalence rectal, urethral and pharyngeal chlamydia	General popualtion	The pooled prevalence for rectal chlamydia was 5.6% (CI: 4.8, 6.3). It was not possible to calculate an overall pooled prevalence for urethral chlamydia because of heterogeneity between studies. For pharyngeal chlamydia, the pooled prevalence across settings was 0.5% (CI: 0.2, 0.9). The review highlights that MSM are amongst the populations with the greatest burden of chlamydia in Australia.	medium
Lin et al 2006	syphilis	2000-24/09/2005 China	PubMed and the Chinese Periodicals Database (CPD).	MSM 4	prevalence	Other populations (high risk and low risk)	The highest syphilis prevalence was observed among MSM and the median syphilis prevalence (IQR) was 14.56% (10.61–18.7%). Despite a limited number of data points, a regression line plotted a 4.5% annual rise in syphilis. Compared with other high-risk groups such as incarcerated female sex workers (FSW), incarcerated FSW clients, and drug users, MSM had the highest median prevalence and experience…	low
Machalek et al 2012	HPV & anal cancer	until 11/2011 global	PubMed, Medline and Embase.	MSM 53	prevalence, incidence	Women (cervical cancer)	The pooled prevalence of any HPV type and any high-risk HPV type remained higher in HIV-positive men than in HIV-negative men for any HPV type (89·0%, [95% CI 84·7–93·3] vs 53·6% [21·6–80·6]) and for any high-risk type (79·1% [70·0–88·2] vs 31·5% [7·2–55·8]). In HIV-positive men, the incidence HPV-16 was 13·0% per year (9·6–17·6; 316·2 person-years) and of HPV-18 was 5·3% per year (3·5–8·0; 415·8…	high
Marshal et al 2008	substance use	not known global	Medline and PsychINFO.	MSM/WSW 18	prevealence of substance use	Heterosexual youth	LGB youth reported significantly higher rates of substance use compared with heterosexual youth. The average effect of sexual orientation on substance use was higher for females (0.78) than it was for males (0.42).	high
Meads et al 2013	cancer - breast	until 10/01/2013 global	The Cochrane Library Databse, Medline, Embase, PsychINFO, Web of Science, SIGLE, Social Care Online, and conference abstracts.	WSW 15	prevalence, incidence	Heterosexual women (no meta-analysis but qualitative observations)	It remained uncertain as to whether there is a higher incidence of breast cancer in LB women or not, but the balance of evidence is starting to suggest a higher incidence.	high
Miller et al 2013	HIV	1986 - 09/2010 Latin America & the Carribean	PubMed and conference abstracts.	MSM 48	prevalence	Female sex workers	Seventy-eight HIV prevalence points for MSM yielded a range of 0.5% in Paraguay to 31.1% in Mexico, with a median of 10.6% (IQR: 7.4-17.4). Men who have sex with men have proven to be the populations most affected by the HIV epidemic in countries across the region.	high
Mumtaz et al 2010	HIV	until 19/04/2011 Middle East and North Africa	PubMed, WHO African Index Medicus, the WHO Index Medicus for the Eastern Mediterranean Region, and the Scientific and Technical Egyptian Bibliographic Database.	MSM 26	prevalence, incidence	NA	The available point-prevalence levels from recent and methodologically sound studies indicated a considerable HIV spread among certain MSM groups in MENA with rates reaching up to 14.8% in Iran, 27.6% in Pakistan, and 9.3% in Sudan. In Egypt, the two rounds of surveillance in 2006 and 2010 consistently indicate concentrated levels of HIV at a prevalence of about 6%. HIV epidemics appear to be eme…	high
Operario et al 2008	HIV	1980-12/2007 global	PubMed, PsycINFO, Sociological Abstracts, Embase, Social Services Abstracts, ASSIA,and the International Journal of Transgenderism.	TG 25	prevalence	NA	Crude nonweighted HIV prevalence was 14.7% in transgender women not engaging in sex work and 27.3% transwomen sex workers.	high
Peterson et al 2011	violence - sexual assault	01/1984-07/2009 North-America and Europe	PsycINFO and Medline.	MSM 9	prevalence adult sexual assault in male victims	Heterosexual men (no meta-analysis but qualitative observations)	Data were not pooled, but the rates of sexual assault among homosexual and bisexual groups of men far exceeded the rates in community samples of men.	medium
Rothman et al 2012	violence - sexual assault	01/01/1989-31/12/2009 United States	PsycINFO and Medline.	MSM/WSW 75	prevalence childhood sexual assault, adult sexual assault, lifetime sexual assault, hate crime sexual assault	Heterosexual population (no meta-analysis but qualitative observations)	The prevalence of adult sexual assault for GB males ranged from 10.8% to 44.7% (median 14.7%) and from 11.3% to 53.2% for females (median 23.2%), lifetime sexual assault ranged from 11.8% to 54.0% among GB males (median 30.4%) and from 15.6% to 85.0% among females (median 43.4%), intemate partner sexual assault for males ranged from 9.5% to 57.0% (median 12.1%) and from 3.0% to 45.0% for females …	high
Smith et al 2002	herpes	not known global	Medline and Search ISI Research software programme.	MSM 12	prevalence	Heterosexual men (no meta-analysis but qualitative observations)	HSV-2 prevalence was higher among homosexual than among heterosexual STI clinic attendees of similar ages in Rome, Amsterdam, and London. In Nagoya, Japan, HSV-2 prevalence was higher in men having sex with men than in male blood donors (24% vs. 2.4% respectively).	low
Sullivan et al 2014	HIV	not known high income countries	not known	MSM/TG not known	prevalence, incidence	General population (no meta-analysis but qualitative observations)	There were data from 26 countries that reported probable route of HIV acquisition. Among these, the predominant acquisition mode was MSM in 14 out of the 26. In all 26 countries, the proportion of cases attributed to male–male sex increased from 2006 to 2011, and in 24 out of 26 countries, the proportion of cases attributed to male–female sex decreased from 2006 to 2011, supporting the absolute i…	low
Van de Zee et al 2013	cancer - anal	01/01/1970-02/2012 global	Pubmed & TRIP database.	MSM 11	incidence	General population (no meta-analysis but qualitative observations)	Data were not pooled, but the authors designated MSM as a risk group anal cancer. HIV-infected MSM were reported to have the highest risk for anal cancer.	low
Yaphe et al 2012	hepatitis C	01/01/2000-02/05/2012 global	Embase, Biosys, Medline, and conferences abstracts.	MSM 25	incidence	NA	In the HIV-negative MSM subgroup, the incidence densities of HCV seroconversions ranged from 0 to 8.1/1000 person-years. The pooled incidence density measure in this subgroup was 1.48/1000 person-years (95% CI 0.75 to 2.21). In the HIV-positive MSM subgroup, incidence densities ranged from 0 to 41.7/1000 person-years, with a pooled incidence density measurement of 6.08/1000 person-years (95% CI 5…	high
Zoni et al 2013	syphilis	2000-2010 Latin America & the Carribean	PubMed, LILACS, and Embase.	MSM/TG 23/5	prevalence	sex workers and clients (no meta-analysis but qualitative observations)	Three quarters of the studies showed active syphilis prevalence in MSM of over 4%, and half of them of over 7.5%. Five studies were conducted among transgender populations, and the syphilis prevalence was 6.5% in El Salvador, 9.0% in the Dominican Republic, 10.2% in Nicaragua, 42.3% in Argentina, and 43.3% in Brazil, representing the highest active syphilis prevalence in the region among all the …	high
